# Supplementary material for: Label-Free Immunosensor Based on Liquid Crystal and Gold Nanoparticles for Cardiac Troponin I Detection
Source: Biosensors (Basel). 2022 Dec 2;12(12):1113. doi: 10.3390/bios12121113 (PMC9775587; doi:10.3390/bios12121113)
Supplement: Supplementary file 1 [file biosensors-12-01113-s001.zip]

Archive with 1 entries (1 files):
- biosensors-2022519-supplementary.pdf
